# Supplementary material for: Effects of Region, Processing, and Their Interaction on the Elemental Profiles of Pu-Erh Tea
Source: Foods. 2025 Aug 17;14(16):2848. doi: 10.3390/foods14162848 (PMC12385689; doi:10.3390/foods14162848)
Supplement: Supplementary file 1 [file foods-14-02848-s001.zip]

Archive with 1 entries (1 files):
- foods-3775875-supplementary.pdf
